# Supplementary material for: Designing an Informative App for Neurorehabilitation: A Feasibility and Satisfaction Study by Physiotherapists
Source: Healthcare (Basel). 2023 Sep 14;11(18):2549. doi: 10.3390/healthcare11182549 (PMC10530788; doi:10.3390/healthcare11182549)
Supplement: Supplementary file 1 [file healthcare-11-02549-s001.zip]

Archive with 1 entries (1 files):
- healthcare-2544162-supplementary.pdf
